# Supplementary material for: Effect of Anti-Inflammatory Diets on Pain in Rheumatoid Arthritis: A Systematic Review and Meta-Analysis
Source: Nutrients. 2021 Nov 24;13(12):4221. doi: 10.3390/nu13124221 (PMC8706441; doi:10.3390/nu13124221)
Supplement: Supplementary file 1 [file nutrients-13-04221-s001.zip]

Archive with 1 entries (1 files):
- nutrients-1418065-supplementary.pdf
